# Supplementary material for: Exploration of effective biomarkers and infiltrating immune cells in metastatic colorectal cancer based on bioinformatics analysis
Source: Sci Rep. 2025 Sep 26;15:33156. doi: 10.1038/s41598-025-18589-4 (PMC12474896; doi:10.1038/s41598-025-18589-4)
Supplement: Supplementary file 1 — Supplementary Material 1 [file 41598_2025_18589_MOESM1_ESM.zip]

Archive with 14 entries (14 files):
- Table 2.xlsx
- Figure 1.png
- Figure 2.bmp
- Figure 3.bmp
- Figure 4.bmp
- Figure 5.bmp
- Figure 6.bmp
- Figure 7.bmp
- Figure 8.bmp
- Figure 9.bmp
- Figure 10.bmp
- Figure 11.bmp
- Figure 12.bmp
- Table 1.xlsx
