# Supplementary material for: Exploration of effective biomarkers and infiltrating immune cells in metastatic colorectal cancer based on bioinformatics analysis
Source: Sci Rep. 2025 Sep 26;15:33156. doi: 10.1038/s41598-025-18589-4 (PMC12474896; doi:10.1038/s41598-025-18589-4)
Supplement: Supplementary file 1 — Supplementary Material 1 [file 41598_2025_18589_MOESM1_ESM.zip › Table 2.xlsx]

## Sheet: 学生花名册
ICDEGs	Gene Name	Number
Down-regulated	GCGR	1
Up-regulated	AQP9, PTGER2, FYN,	27
	FGF1, PI15, IL10RA,
	VEGFC, AGTR1, CXCL5, TNFSF13B, CD86, FGF12, INHBE, CMKLR1, HCST, VIM, IL1B, INHBA, IL6, PAEP, GRP, LYZ, TNFSF10, PCSK1,
	NTS, SH2D1B, NRG4
ICDEGs were set as |log2Fold Change| ≥ 0.25 and p < 0.05.
ICDEGs: immune-related and mCRC-related differentially expressed genes.
