# Supplementary material for: Exploration of effective biomarkers and infiltrating immune cells in metastatic colorectal cancer based on bioinformatics analysis
Source: Sci Rep. 2025 Sep 26;15:33156. doi: 10.1038/s41598-025-18589-4 (PMC12474896; doi:10.1038/s41598-025-18589-4)
Supplement: Supplementary file 1 — Supplementary Material 1 [file 41598_2025_18589_MOESM1_ESM.zip › Table 1.xlsx]

## Sheet: 学生花名册
Datasets	Platform	Species	Samples	Summary	Age (Median, Range)	Male/	Metastasis Sites	TNM Stage
						Female
TCGA-	TCGA	Homo sapiens	567	477P vs. 90M	68(31-90)	296/271	None	Stage I:78
CRC								Stage II:161
								Stage III:232
								Stage IV:87
GSE33113	GPL570	Homo sapiens	89	71P vs. 18M	73(34-95)	41/49	None	None
GSE26906	GPL570	Homo sapiens	90	69P vs. 21M	69(31-94)	43/47	Liver(77.27%), Lung(13.63%), Bone(9.09%)	None
GSE41568	GPL570	Homo sapiens	133	39P vs. 94M	None	None	Liver(81.91%), Lung(8.51%), Other(6.38%)	None
