# Supplementary material for: Exploration of effective biomarkers and infiltrating immune cells in metastatic colorectal cancer based on bioinformatics analysis
Source: Sci Rep. 2025 Sep 26;15:33156. doi: 10.1038/s41598-025-18589-4 (PMC12474896; doi:10.1038/s41598-025-18589-4)
Supplement: Supplementary file 2 — Supplementary Material 2 [file 41598_2025_18589_MOESM2_ESM.xlsx]

## Sheet: IRGs
IRGs	TCGA-DEGs	GEO-DEGs
A2M	MYH16	ZDHHC23
ABCC4	LAP3	CCBE1
ACKR1	WNT16	PPME1
ACKR1	CASP10	GPR65
ACKR2	ZMYND10	DBNDD1
ACKR2	CALCR	MCM3AP-AS1
ACKR2	MCUB	CLEC4A
ACKR3	ITGAL	PYCR1
ACKR3	ITGA3	ARHGAP24
ACKR4	ITGA2B	PM20D2
ACKR4	CRLF1	SCEL
ACKR4	CACNA1G	TCEAL2
ACO1	ALDH3B1	MNDA
ACTA1	CCL26	HSPB8
ACTG1	NOS2	CREM
ACVR1B	DNAH9	ADAMTS3
ACVR1B	BAIAP3	KIFC2
ACVR1C	E2F2	MYCT1
ACVR1C	TFAP2B	RGS2
ACVR2A	TFAP2D	PRRT3-AS1
ACVR2A	ST3GAL1	CLIC2
ACVR2B	ETV7	BPGM
ACVR2B	DYRK4	TMEM97
ACVRL1	FYN	TM4SF18
ACVRL1	DPF1	TNFAIP6
ADA2	SYT7	HCFC2
ADAR	GABRA3	THUMPD3-AS1
ADCYAP1R1	SLC7A14	TNFSF8
ADIPOQ	DNASE1L1	LRP11
ADIPOQ	TACC3	PTAFR
ADIPOR1	CNTN1	C10orf25
ADIPOR2	SYT13	CSF3R
ADM	SNAI2	RHOJ
ADM2	CD74	EFNA5
ADRB1	CPS1	HCK
ADRB2	GABRA1	LOC105372881
ADRM1	TYMP	HIF1A
AEN	VIM	LEMD1
AGER	FAS	CCDC83
AGRP	KCNG1	ADGRG3
AGT	SLAMF7	NFE4
AGTR1	BTN3A1	SLC38A1
AGTR2	INSRR	FCN1
AHNAK	POU2F2	LOC101928069
AIMP1	IBSP	ADAMTS5
AKT1	BAK1	PMS1
AKT1	FUT8	SUSD6
AKT2	EFCAB1	GGH
AKT2	CYP46A1	LMOD1
AKT3	SLC18A1	CSF2RB
AKT3	PI4K2B	DEFB127
ALB	VCAN	TLR1
AMBN	RAI14	MTMR4
AMELX	CDH10	ITPRIP
AMH	MYO16	NCF2
AMHR2	PARP3	ADGRE3
AMHR2	ADAM28	IL7R
ANGPT1	CP	THEMIS2
ANGPT4	TNFRSF9	GEMIN5
ANGPTL1	FOXP3	ZFYVE1
ANGPTL2	HOMER3	SRGN
ANGPTL3	PTPRN	FPR1
ANGPTL4	CBLN4	IQCM
ANGPTL5	CCDC85A	OR2A4
ANGPTL6	ITIH4	LOC100129620
ANGPTL7	PHF21B	EMCN
ANOS1	DCBLD2	PDPN
ANXA6	CAMK2B	AQP9
AP3B1	PARP12	PIK3R5
APLN	SLC2A3	SLC16A4
APLNR	COL11A1	FAM205BP
APOBEC3A	BCAT1	PTGER2
APOBEC3C	SPAG4	CHN1
APOBEC3F	SEZ6	CXCR2
APOBEC3G	GPC1	MAB21L2
APOBEC3H	TSPAN32	MMP1
APOD	SLC12A2	MCEMP1
APOH	EYA2	CYYR1
APOM	CHI3L2	DNAJB5
AQP9	CTNNA2	SEC24B-AS1
AR	ZMYND12	PEX26
ARAF	CLDN18	RGS18
AREG	EML1	PHF20L1
ARG2	FECH	RILPL2
ARRB1	TRO	NDUFAF1
ARRB1	PDZD4	SHISA3
ARTN	ATP2B3	DLGAP4-AS1
AVP	SCT	S100A9
AVPR1A	ST6GALNAC1	RASSF2
AVPR1B	PABPC1	KHSRP
AVPR2	SLC6A15	TM4SF4
AZGP1	ASIC4	EMC3-AS1
AZU1	ALDH3A2	TDO2
AZU1	CRMP1	PLEKHO1
B2M	PANX2	PIK3R2
B2M	TP63	PIGH
BACH2	GSDMB	LST1
BCL10	TBX21	SNAI2
BCL10	SNCB	PAFAH1B1
BCL3	TIMM21	GMFG
BDNF	CACNG5	ANKRD13B
BECN1	CACNG4	NUP62
BID	MOCOS	FXYD6
BIRC5	RAP1GAP	LOC100506282
BLNK	ACTL6B	LILRA3
BMP1	ACTN2	PMP22
BMP1	MAP2	FILIP1
BMP10	PIAS2	LINC00839
BMP10	AMPH	CCL2
BMP15	FAP	RCL1
BMP15	TULP3	ADCY3
BMP2	P2RY10	CSRP1
BMP2	PCM1	FAM49A
BMP3	SCTR	NXF3
BMP3	RDH8	ZBED3
BMP4	CACNA1S	STEAP4
BMP4	PKP1	KLHL5
BMP5	PCDHB4	BCL2A1
BMP5	ATP8B1	DCUN1D3
BMP6	MPP4	CARD6
BMP6	PGR	SERPINA3
BMP7	C1QTNF3	KCNMB1
BMP7	ME2	CXCL6
BMP8A	SEMA5B	CLEC4E
BMP8A	ITGAE	ECSCR
BMP8B	AC000061.1	SCN4B
BMP8B	NUFIP1	ST6GALNAC6
BMPR1A	EPYC	ALOX5AP
BMPR1A	FAM234B	CAVIN3
BMPR1B	NKAIN1	OR1J4
BMPR1B	KIF3C	EFCAB13
BMPR2	MAPRE3	PMS2P5
BMPR2	IGSF9	IP6K3
BPHL	AKR1B1	ADGRL4
BPI	PPP1R15A	ACTN1
BPIFA1	TFAP2C	MYLK
BPIFA2	RFX2	RBM14
BPIFA3	EPB41L1	ACTR10
BPIFB1	SMOX	BCHE
BPIFB2	SIRPG	LYN
BPIFB3	CFAP61	ZNF257
BPIFB4	CHGB	LARGE2
BPIFB6	NOS1	C5AR1
BPIFC	CDIP1	ANTXR1
BRAF	LAG3	FSTL1
BRD8	YPEL3	CHI3L2
BST2	LYZ	RLN2
BTC	CERS4	LOC646903
BTK	DLL3	HCN3
C3	TXNL1	CALHM5
C3	CPA1	SCAI
C3AR1	ESR1	RIT1
C5	RGS17	TCEAL7
C5	PSME1	ZNRF3
C5AR1	JPH4	RFLNB
C5AR1	SLC22A17	TRIM54
C5AR2	TGM1	SMARCC1
C5AR2	WDR76	MSRB3
C8G	TBX15	TAMM41
CACYBP	COL9A3	GABARAPL1
CALCA	CLSPN	GIGYF1
CALCB	TBC1D2	ATP6V1D
CALCR	WHRN	PLEKHA2
CALCRL	BLNK	TMEM41A
CALR	TLL2	ISG15
CAMP	CYP26A1	LOC644656
CAMP	JAK2	DMTN
CAMP	IL12RB1	LOC105376037
CANX	CDC7	GPC6
CARD11	IGFALS	IL1RN
CARD11	HCN2	KANK1
CASP3	IGF2-AS	PTGFR
CAT	MMP11	GYS1
CBL	P2RX6	GUCA1A
CBLB	UPB1	HMGCLL1
CBLC	PLA2G3	UBXN7
CCK	CCDC134	ZFP41
CCL1	CENPM	S100A8
CCL1	TPTEP1	DIRC3
CCL1	MCM5	FOXD1
CCL1	APOL4	SLC25A36
CCL11	PNPLA5	LINC00557
CCL11	APOL1	GSK3B
CCL11	PNPLA3	FRMD6
CCL13	GRAP2	PXYLP1
CCL13	IL2RB	LOC101927060
CCL13	GZMH	MMP13
CCL13	GNPNAT1	MYO1F
CCL14	ISM2	PDE4B
CCL14	CHGA	WBP1L
CCL14	SLC8A3	LRRC45
CCL15	BDKRB1	CFH
CCL15	GSKIP	PLAU
CCL15	PSME2	ZBED4
CCL15-CCL14	SLA2	DRAM1
CCL15-CCL14	RIMS4	FYN
CCL15-CCL14	HRH3	MDFI
CCL16	NKAIN4	LSM14B
CCL16	CHRNA4	MIPEPP3
CCL16	EEF1A2	GPSM3
CCL17	ISM1	TUBB6
CCL17	TRIB3	G0S2
CCL17	SNPH	KMT2B
CCL18	BPI	POLR1A
CCL18	SLC32A1	ZNF521
CCL18	WFDC2	MMP8
CCL19	SYNDIG1	IRF7
CCL19	CELF4	ARHGAP31
CCL19	CEP76	XPO5
CCL2	ST8SIA5	PITPNA
CCL2	LIPG	SSBP2
CCL2	RBBP8	RLN1
CCL20	TLR8	COX7A1
CCL20	PAGE4	IPO5
CCL20	SRPX	PAPD5
CCL20	SMARCA1	LILRB2
CCL21	GPR50	STRBP
CCL21	PCYT1B	NUDT11
CCL21	BRS3	SRSF1
CCL22	BEX4	CD300A
CCL22	NALCN	SELL
CCL22	NDFIP2	ECM1
CCL23	TNFSF13B	GNA15
CCL23	CAB39L	FGF1
CCL23	UGGT2	DZIP1
CCL24	SGCG	SPART-AS1
CCL24	SUPT20H	WSB2
CCL24	RGCC	RBL1
CCL25	VWA8	BST1
CCL25	DHRS12	PRR16
CCL25	CLN5	IL1R1
CCL26	CCL22	PAFAH1B3
CCL26	NDRG4	KRT222
CCL26	NECAB2	EIF3C
CCL27	SEC14L5	PMS2P2
CCL27	IL21R	PI15
CCL27	TMC5	IFIT1
CCL28	AQP9	TAGAP
CCL28	CORO2B	EVI2A
CCL28	SCG3	TFAP2C
CCL28	RP1	DNAJB4
CCL3	FZD3	PIGW
CCL3	STMN2	TREM1
CCL3	TRPS1	MEN1
CCL3L1	INTS10	NUDT19
CCL3L1	ERI1	EML1
CCL3L1	LEPROTL1	DCN
CCL3L3	DCTN6	TMEM140
CCL3L3	R3HCC1	IFFO1
CCL3L3	GSR	HSPA2
CCL3P1	KCTD9	GNG11
CCL3P1	FGL1	GUCY1B1
CCL4	MAP4K1	PLPP6
CCL4	CKM	BASP1
CCL4	FCER2	DDX56
CCL4	IL4I1	ROGDI
CCL4L1	TNNT1	DKK3
CCL4L1	OLFM2	PRPSAP1
CCL4L1	RASAL3	RCAN2
CCL4L2	EPHX3	CFL2
CCL4L2	SLC1A6	NNMT
CCL4L2	FSD1	SIPA1L1
CCL5	CLIP3	HOXB2
CCL5	APLP1	RAD51-AS1
CCL5	NKG7	CTSK
CCL5	ICAM5	MET
CCL7	MEIS3	PDE4DIP
CCL7	HAS1	ITGA6
CCL7	CAPS	STEAP3
CCL8	THEG	CARS2
CCL8	PLEKHA4	MILR1
CCL8	CACNG7	RCAN1
CCL8	MAST1	FAM110B
CCN1	KCNN1	RAB8B
CCN1	UPK1A	SOCS7
CCN2	TMEM59L	ALDH1A1
CCN3	GRIK5	PTGDR2
CCR1	TFPI2	CGRRF1
CCR1	DLX5	ADAMTS9
CCR1	STEAP1B	IQCB1
CCR10	GSDME	TTF2
CCR10	HOXA1	CRIP2
CCR10	GRB10	NAT10
CCR10	EPHB6	CD69
CCR3	PAX4	CAVIN2
CCR3	PPP1R17	POPDC2
CCR3	SERPINE1	PPP1R18
CCR4	MEOX2	FFAR2
CCR4	POU6F2	C21orf62-AS1
CCR4	AGR2	PABPC1L
CCR5	SLC1A1	STX12
CCR5	ASPN	ANGPTL2
CCR5	KCNT1	LGALS1
CCR6	LHX3	S1PR1
CCR6	SH3GL2	CSE1L
CCR6	GATA3	MED11
CCR7	CDH23	SGK1
CCR7	NEURL1	PNLIPRP1
CCR7	DKK1	TMEM71
CCR8	EBF3	SYNDIG1
CCR8	CYP2C18	GTSE1
CCR8	CSF3	QKI
CCR9	MED31	THBD
CCR9	B9D1	TMEM163
CCRL2	ABI3	FCGR3B
CCRL2	VAT1	ATRNL1
CD14	RND2	ZBTB42
CD19	HDAC5	GGPS1
CD1A	MPP2	TMEM243
CD1B	CACNG1	TDRD5
CD1C	EFNB3	TLR6
CD1D	FOXN1	GLT8D2
CD1E	GABRA4	RND1
CD209	GNRHR	GLYCTK
CD22	CWH43	SLC39A1
CD244	CRACD	PDZRN4
CD247	ANXA10	IL10RA
CD247	CLNK	GPR176
CD28	STIM2	ARMH4
CD320	HGFAC	EIF4G1
CD3D	PPARGC1A	PCDH17
CD3E	CRTAM	UBAP2
CD3G	JHY	HLX
CD4	NRXN2	BTBD17
CD4	CCKBR	CETP
CD4	IL10RA	LUM
CD40	GALNT18	NDN
CD40	UPK2	FPR2
CD40	SLC15A3	AXIN2
CD40LG	SCGB2A2	OSBP2
CD40LG	C11orf21	LY96
CD40LG	ELMOD1	RNF11
CD48	MLEC	ADCY10P1
CD70	TRPV4	CTGF
CD72	FGF6	VSTM4
CD74	RAD51AP1	FAT1
CD79A	CUX2	TAGLN
CD79B	AKAP3	TUSC3
CD81	OAS3	GPR183
CD81	ADGRD1	NAPSB
CD86	IL26	FRY
CD8A	IFNG	GPR84
CD8A	C12orf57	TSPYL5
CD8A	NT5DC3	NMT2
CD8B	BTN3A3	CDKN2A
CD8B	NCOA7	C3orf80
CDC42	GPR63	RMND5A
CDH1	KHDRBS2	IFI16
CDK4	VNN1	ERLIN2
CDNF	EYA4	MTCP1
CELA1	NR2E1	SELENOM
CER1	PERP	CASS4
CETP	ADGRG6	LRRK1
CGA	GMDS	CSRP2
CGB1	VEGFA	DUSP15
CGB2	TENT5A	GJA1
CGB3	PCDHB2	VEGFC
CGB5	LOX	FGR
CGB7	HAND1	PECAM1
CGB8	PCDHB5	HDAC11
CHGA	PCDHB6	SNRNP70
CHGB	GRM6	HAS2
CHIT1	GABRG2	PRELID3A
CHP1	NPR3	CMTM2
CHP1	FGF1	TSHZ3
CHP1	CD86	S1PR3
CHP2	CEP70	NUP205
CHP2	FGF12	SPTBN2
CHP2	CYB561D2	BEST1
CHUK	PEX5L	FITM2
CHUK	TNNC1	GJA4
CIITA	KCNIP3	LOC440434
CKLF	OTOF	SRPK1
CKLF	SLC30A3	TATDN3
CLCF1	GCG	KRT4
CLDN4	TLX2	SIGLECL1
CLEC11A	LOXL3	GUK1
CLEC4M	REG1A	LOC101929268
CMA1	STAT1	ETS1
CMA1	EFHD1	SLC4A9
CMKLR1	GNLY	ALPK2
CMKLR1	CHST10	VAMP4
CMTM1	PLCD4	SLC2A3
CMTM2	IL1RL1	ADCK2
CMTM3	DLX2	CSGALNACT2
CMTM4	TNR	HSD11B1
CMTM5	CHD5	CCDC102B
CMTM6	ELAPOR1	STON1
CMTM7	RNF19B	GNG2
CMTM8	FBXO6	RIF1
CNTF	CFHR3	LOC643072
CNTFR	CD2	AFDN-DT
COLEC10	KIF21B	MKS1
COLEC12	HAO2	ITGA1
CORT	HPCAL4	TPX2
CR2	SLAMF1	CRK
CRABP1	ACTL8	C3orf49
CRABP2	RGS4	CLMP
CREB1	GBP1	DDR2
CREB1	FASLG	LPAR1
CRH	MUC5B	AGTR1
CRHR1	SLC8A2	KDM1A
CRHR2	NRP2	ATP2B1-AS1
CRIM1	KLF7	LINC02328
CRLF1	AKAP7	LINC02175
CRLF2	PPL	CXCL5
CRLF3	CCND2	OGT
CRP	DNAH7	SLC7A1
CSF1	TRIM67	ENG
CSF1R	IFIT3	CTC-338M12.4
CSF2	PPP1R3C	GEN1
CSF2	HELLS	GYPC
CSF2	PRLHR	PPAT
CSF2RA	SFRP5	NASP
CSF2RB	INSL4	AFDN
CSF3	CD274	TMOD1
CSF3R	TNFSF18	HSD17B6
CSH1	TP53AIP1	FCAR
CSH2	MTRF1	KCNH5
CSHL1	SOHLH2	PCYOX1
CSK	PROSER1	SHF
CSPG5	TGFBI	P2RY6
CSRP1	LRAT	LILRA2
CST4	AL139327.1	FERMT2
CTF1	CD80	C16orf54
CTLA4	TNFSF10	NR3C1
CTSB	CSMD2	ERICH1
CTSE	HPCA	HMOX1
CTSG	RPL21	PLA2G5
CTSG	MTIF3	TSPAN4
CTSG	GTF3A	JAM2
CTSL	UBL3	GADD45B
CTSL	SASH3	SERPINE1
CTSS	PAEP	CYTH4
CTSS	CD244	BTBD8
CX3CL1	EEPD1	ASCL3
CX3CL1	WIPF3	PAXIP1
CX3CR1	NXPH1	PROK2
CX3CR1	FAM126A	PLN
CXCL1	INHBA	CYP3A4
CXCL1	TWIST1	SPHK1
CXCL1	SPINK4	HFM1
CXCL1	ACADS	KCNJ15
CXCL10	SPRYD7	ZNF281
CXCL10	ZC3H13	LEMD1-AS1
CXCL10	NEUROD4	CYTIP
CXCL10	IL13RA2	EWSR1
CXCL11	NRK	FAM198B
CXCL11	NMI	VPS13A-AS1
CXCL11	G0S2	EFEMP2
CXCL11	KCNJ2	LY6E-DT
CXCL12	GPR83	STK24
CXCL12	DAW1	CNNM3
CXCL12	CTCFL	SPATA42
CXCL12	PREX1	VPS51
CXCL13	KCNS1	MPST
CXCL13	SLC12A5	IFIT2
CXCL13	SEMG2	PUS7
CXCL14	GDAP1L1	SAT2
CXCL14	SNAI1	PLCB2
CXCL14	C20orf85	MST1
CXCL16	KCNK15	RFTN2
CXCL16	ZBP1	PLEK
CXCL16	CHST8	DYSF
CXCL17	XG	SIGLEC10
CXCL17	IL17C	TYROBP
CXCL2	CEACAM8	KRT78
CXCL2	NDP	TNFSF13B
CXCL2	BTN1A1	EPHA4
CXCL2	SERPINB6	PALMD
CXCL3	TCP11	SDC2
CXCL3	KCNK17	LAMB1
CXCL3	RUNX2	ENTPD1
CXCL5	PIWIL1	PTPRF
CXCL5	TMTC4	GLTPD2
CXCL5	EFNB2	NXPE3
CXCL6	IRF1	ATP8B4
CXCL6	TMEM255A	EIF3B
CXCL6	PTGER2	MRGPRF
CXCL8	MIR9-1HG	CRLF2
CXCL8	LINC00029	CEACAM3
CXCL8	IL1B	TESMIN
CXCL8	IL37	AK1
CXCL9	GRIA3	CHURC1
CXCL9	RTN2	C1R
CXCL9	PAX1	KIF1A
CXCR1	NKX2-2	OASL
CXCR1	CSTL1	POLQ
CXCR1	PCSK2	PILRA
CXCR1	LAMP5	CD14
CXCR2	LRRN4	GPR68
CXCR2	S1PR4	SAMD9
CXCR2	MMP24	OTUD4
CXCR3	KIRREL2	SLC12A6
CXCR3	HCST	LINC00968
CXCR4	NR1D1	NAMPT
CXCR4	DACH2	SERPINF1
CXCR4	AVPR2	AKR1C2
CXCR5	BEST3	FEZ1
CXCR5	CRYGN	CPA5
CXCR6	TNFRSF19	ADAMTS1
CXCR6	FGL2	FGF7P3
CXCR6	ASPHD2	PCED1B
CYBB	APOL3	CSRNP1
CYLD	MCHR1	MYOM3
CYSLTR1	APOL2	ITGA5
CYSLTR1	APOBEC3F	IFI44
CYSLTR2	RNF112	METTL25
CYSLTR2	SPECC1	SNCA
DAXX	CPA4	LINC01355
DCD	CCDC136	EBPL
DCK	LRRC17	LOC101929657
DDX17	ARHGAP22	CDH13
DDX58	ALDH1A2	DEGS1
DEFA1	ACKR4	CASC16
DEFA1	ATP1B2	CD86
DEFA1	MTUS1	KCNAB1
DEFA1A3	FOXA1	CCDC86
DEFA1B	EGLN3	LOC646762
DEFA3	TTI2	DNAH12
DEFA3	PLPPR3	TKFC
DEFA3	LBP	LRRC8A
DEFA4	SYT5	CIDEA
DEFA5	GAMT	C11orf80
DEFA5	GALNT8	C3AR1
DEFA5	NCAN	RSAD2
DEFA6	KIF1A	TSEN54
DEFA7P	IQCN	LINC01465
DEFB1	TNNT3	C8orf76
DEFB1	H19	IVNS1ABP
DEFB1	COL5A1	VNN2
DEFB103A	CALY	RAB31
DEFB103B	DUSP9	ANXA1
DEFB103B	PKDREJ	CCR1
DEFB103B	RGN	HTR2B
DEFB103B	C1QL1	KCNMA1
DEFB104A	TEX101	EVI2B
DEFB104A	CCL25	HSD17B7P2
DEFB104A	IDO1	OLFML1
DEFB104B	C3orf20	C15orf56
DEFB105A	GALNT15	TTPA
DEFB105B	KCNC3	MOCS3
DEFB106A	LRRC4B	MFSD14C
DEFB106B	PDLIM4	BRCA1
DEFB107A	GFPT2	FBP1
DEFB107B	MAP1B	SHC1
DEFB108B	KRT34	QRSL1
DEFB108F	KRT33B	LYST
DEFB110	ZSCAN5A	PHACTR1
DEFB110	RTBDN	SAMSN1
DEFB112	MATN3	STOM
DEFB113	ENOSF1	MALAT1
DEFB114	TRIM22	MAGEH1
DEFB115	COQ3	FAM167B
DEFB116	POPDC3	SETD1B
DEFB117	ENAM	CYR61
DEFB118	CLEC10A	KCNQ5
DEFB119	DLG4	RNF157
DEFB121	REEP2	XPNPEP3
DEFB123	SNAP25	GAPT
DEFB124	CRP	EIF2B2
DEFB125	SERINC3	DACT1
DEFB126	BHMT2	GLIPR2
DEFB127	SYT4	BATF
DEFB128	NMUR2	NLRP3
DEFB129	USPL1	TMEM120B
DEFB130A	WASF3	LCP2
DEFB130B	RNF17	HEMK1
DEFB131A	TMCC2	LINC01315
DEFB131B	POSTN	CELSR2
DEFB131C	GPALPP1	NRXN1
DEFB132	KL	LOC339803
DEFB133	MORC4	TRAIP
DEFB134	BEX2	BANF1
DEFB135	BEX1	ADAM7
DEFB136	EPHB2	HAND2
DEFB4A	PDE6B	VCAM1
DEFB4A	PLAAT4	PGAP2
DEFB4A	NTS	STK17A
DEFB4A	TEX15	MAGI2-AS3
DEFB4B	DGLUCY	TGFBR1
DES	UNC79	SPARCL1
DHX58	CATSPERB	TNXB
DKK1	LOXL2	SP8
DLL4	ELP3	COL24A1
DMBT1	REG4	BTG1
DUOX1	SYT6	RNASE2
DUOX2	CD101	BLOC1S2
EBI3	NGF	SELE
ECD	LPIN1	DERL2
ECPAS	CMPK2	PINLYP
EDN1	SAA2	SERPINB2
EDN1	FST	EMP3
EDN2	CFHR4	C19orf73
EDN2	NAV1	PLEKHG4
EDN3	GRP	CD82
EDN3	RELCH	LDB2
EDNRA	MYBPC3	BNC2
EDNRA	RTL8C	LOC441454
EDNRB	SPOCD1	MYOT
EDNRB	RNF138	NUP210
EED	DSG1	MAP3K12
EGF	DTNA	ZNF789
EGFR	ARGLU1	MAF
EIF2AK2	POGLUT2	MMP20
ELANE	CEMIP2	SLC6A1
ELAVL1	FAM189A2	TREML3P
ELN	NT5E	MX2
ENDOU	CGA	ERG
ENG	ITGA7	C1orf54
EPGN	B4GALNT1	FLJ32255
EPO	KRT7	FASN
EPOR	KCNH3	UBE2E2
EPPIN	MDM2	MAPK8IP2
ERAP1	BCO1	CHI3L1
ERAP2	CHST5	TUBA1A
EREG	ALDH1L2	CCDC69
ESM1	DRAM1	NPBWR1
ESR1	CNMD	TMEM252
ESR2	LMO7	AREG
ESRRA	SCEL	SGCE
ESRRB	IL6	IGFBP6
ESRRG	DGKB	FGF12
F2R	NACAD	AIF1
F2RL1	MMD2	SLAMF9
F2RL1	RTP4	ENPEP
FABP12	TBR1	RASSF5
FABP2	BLK	GUCY1A1
FABP3	IL36RN	SBK1
FABP4	IL36B	LMO4
FABP5	KLF4	MEIS2
FABP6	ALDOB	LCP1
FABP7	BAAT	C11orf71
FABP9	WDR38	STK36
FAM3B	NR5A1	DNAL1
FAM3C	ENPP2	NAP1L3
FAM3D	KIF13A	LY86
FAS	TUBB2B	EPOP
FASLG	IL18BP	C15orf54
FASLG	PI15	SIRT5
FASLG	SORL1	NFIL3
FCER1G	TMPRSS4	KCNQ1OT1
FCER1G	MMP13	RIPOR2
FCGR2B	CASP1	VMO1
FCGR3A	SQOR	SP110
FCGR3B	BRDT	SLC22A5
FCGRT	CYP1B1	TRIM6
FCN2	ABCG5	ZBTB7A
FGA	CYP2C9	SLC26A9
FGF1	ZNF365	ANGPTL1
FGF10	STAT4	MAGEA11
FGF10	PARP9	C2orf40
FGF11	HCN4	MXRA5
FGF12	SEMA7A	GATD1
FGF13	PCDH10	LOC100130417
FGF14	PDE5A	GPRIN1
FGF16	CXCL9	POLR3GL
FGF17	PARVG	ACTR3B
FGF18	ETFBKMT	HACD2
FGF19	NDUFA9	SPRR1A
FGF2	TAPBPL	CLCN2
FGF2	PIANP	DUS1L
FGF2	AMIGO2	CDCA7
FGF20	COL2A1	FMOD
FGF21	INHBE	ZKSCAN8
FGF22	ASCL1	RCN3
FGF23	SLC7A1	IGF2-AS
FGF3	LNX2	C10orf55
FGF4	N4BP2L1	CHRNA3
FGF5	MORN3	ADAM8
FGF6	SRRM4	PGK2
FGF7	GRTP1	TBX18-AS1
FGF7P3	SSTR1	S100A12
FGF7P6	MDGA2	SCAP
FGF8	FRMD6	GFPT2
FGF9	ARMH4	TCN1
FGFR1	RDH12	HECW2
FGFR2	ESR2	HRASLS2
FGFR3	WARS1	FKSG29
FGFR4	LYSMD2	MLLT6
FGFRL1	HDC	LPAR2
FGR	PSTPIP1	CFI
FIGNL2	PML	GJA5
FLT1	CYP1A1	LOC105372969
FLT3	HAPLN3	C1S
FLT3LG	ST8SIA2	GK
FLT4	SH3GL3	KIF18B
FOS	IGSF6	C21orf58
FOS	ABCC12	SCRG1
FPR1	NLRC5	GIMAP6
FPR1	CDH13	FAP
FPR2	ADAD2	PRKDC
FPR2	OR4D1	OLR1
FPR2	GREB1L	CNRIP1
FPR2	SLC14A1	ZNF438
FSHB	SLC13A5	FAM129A
FSHR	SECTM1	ATG2B
FURIN	ELAC1	EP400
FYN	TNFRSF11A	INHBE
FYN	ZCCHC2	FKBP7
GAL	STAC2	SRRM2
GALP	FKBP10	CD93
GALR2	CACNA1A	MCM2
GALR3	LMTK3	IGFL1
GAST	NLRP12	TMTC2
GBP2	FBN3	DSP
GCG	KLK3	CLEC1A
GCGR	IGLON5	FAM9B
GDF1	SLC2A5	RSPO3
GDF1	C1orf94	TMEM132B
GDF10	CCN1	HCLS1
GDF10	CYP4B1	PGAM2
GDF11	TMEM61	PDGFC
GDF11	ATP1B1	MSI2
GDF15	XCL1	ST8SIA4
GDF15	XCL2	PCDHB5
GDF15	MAEL	CBLL1
GDF2	CRABP2	JAML
GDF2	RGS16	DGKA
GDF3	ANXA9	TMEM254
GDF3	SEMA6C	RNF150
GDF5	SYT14	BZW2
GDF5	HHIPL2	C6orf99
GDF6	CNIH3	CXCR4
GDF6	ETNK2	MYSM1
GDF7	PPFIA4	CHSY3
GDF7	ATP6V1C2	CALCRL
GDF9	ABCG8	ANTXR2
GDF9	CHAC2	SELENOI
GDNF	CNGA3	ZEB2
GDNF	LYG1	NSUN5
GFAP	THSD7B	PRDM13
GH1	SCN1A	GRM2
GH2	TMEFF2	ZSWIM5
GHR	DLX1	VWF
GHRH	UNC80	FBLN7
GHRHR	NYAP2	CKAP2
GHRL	MARCHF4	CHD7
GHSR	ADGRG7	CAV1
GIP	TAGLN3	LOC100421494
GIPR	IGSF11	SNHG4
GKN1	TMEM108	FSD1L
GLP1R	AGTR1	PAXIP1-AS1
GLP2R	MED12L	CAND2
GMFB	VWA5B2	POFUT1
GMFG	EPHA5	CPSF7
GNAI1	SLC10A4	STOX1
GNAI1	DDIT4L	LACTB
GNLY	RNF175	UBE2QL1
GNRH1	CDH18	IRAK3
GNRH2	ADAMTS16	TONSL
GNRHR	UGT3A1	RFT1
GPER1	GZMA	RELT
GPHA2	IQGAP2	CD320
GPHB5	CRHBP	GRB14
GPI	TSLP	DCAF16
GPR17	MEGF10	PLPPR4
GPR17	SLC25A48	HAND2-AS1
GPR32	TRIM7	ZNF826P
GPR32	PLA2G7	CCL4
GPR33	RASGEF1C	WIPF1
GPR33	ANO7	TMEM104
GRAP2	CLVS2	SIGMAR1
GRB2	SLC18B1	PIDD1
GRB2	IGFBP1	LOC100996419
GREM1	SYTL5	CBX3
GREM2	SPIN2A	TRIM52
GRK2	GPR174	CMKLR1
GRN	IGSF1	KLK11
GRN	ARHGAP36	SPDYE2
GRP	ATP6V1B2	LINC00858
GSK3B	CCDC25	SH3RF3
GUCA2A	CHRNA6	LOC101928343
GZMB	DOK2	SIRT4
HAMP	SNTG1	FMC1
HAMP	RGS20	MTURN
HBEGF	MAL2	NUDCD2
HCK	FAM83A	GOLGA5
HCST	CER1	MYC
HDAC1	NTRK2	TREML2
HDGF	GBGT1	C14orf132
HDGFL3	PTGES	CXCL8
HFE	LCN2	B3GALT1
HFE	PROSER2	C8orf48
HGF	ST8SIA6	DANCR
HGF	HTR7	NFKBIA
HJV	HABP2	CNN1
HLA-A	PLEKHS1	GIPC2
HLA-A	CYP17A1	POLR2J4
HLA-B	ADAM12	ARHGAP9
HLA-B	PAMR1	NT5C3B
HLA-B	ZP1	LOC105375273
HLA-C	MS4A2	RELB
HLA-C	CDH22	TPST1
HLA-DMA	TBX6	DSE
HLA-DMB	TLCD3B	GRIA4
HLA-DOA	CNTN5	CPQ
HLA-DOB	FXYD4	KCNE5
HLA-DPA1	CDH8	AK4
HLA-DPB1	DCUN1D2	C11orf96
HLA-DQA1	EEF1AKMT1	ERMN
HLA-DQA2	LATS2	HS3ST3A1
HLA-DQB1	WDR17	TRAPPC6B
HLA-DRA	VEGFC	ZNF25
HLA-DRB1	CD226	KIR3DL3
HLA-DRB3	CNDP1	HCST
HLA-DRB4	ENKUR	IFIT3
HLA-DRB5	ANO4	CORO1A
HLA-E	TEX9	INPP5J
HLA-E	POU4F2	TLR2
HLA-F	EDNRA	PDLIM3
HLA-G	NR3C2	CTSLP8
HLA-G	AKR1C2	RARRES2
HLA-H	DPYSL4	ELK3
HMGB1	WWC2	KIR2DS5
HMOX1	ZNF385D	TMC1
HNF4A	SLC35F4	NEXN
HNF4G	CCL28	SPACA3
HRAS	GFRA1	CNGA3
HRAS	ASTN1	GTPBP3
HRAS	PTPN14	RECQL4
HRG	POU4F1	CDH5
HSP90AA1	GRID2	SULF1
HSP90AB1	ARL11	STATH
HSPA1A	ATP5F1A	LAMP3
HSPA1B	HAUS1	ASXL1
HSPA1L	OLAH	ELOVL2-AS1
HSPA2	USP12	LINC02059
HSPA4	PAN3	LILRA6
HSPA5	GRIA4	FBXL4
HSPA6	IGSF10	RGMA
HSPA8	DMP1	BCAR4
HTN1	CAPSL	BTK
HTN3	GJA1	KIAA1328
HTN3	DNAI4	ZNF514
HTN3	IFIT5	RENBP
HTR1A	GRM1	TLCD1
HTR3A	ACMSD	LDOC1
HTR3B	BMP6	SELENOO
HTR3C	CD96	LRFN4
HTR3D	ADGRF4	NARS2
HTR3E	ASAP1	FAM9C
IAPP	FAM81B	ESAM
ICAM1	PLEKHG4B	STX18-AS1
ICAM1	CD8A	MYB
ICAM2	HS3ST3A1	CTBS
ICOS	AK5	CRKL
IDO1	JPH3	YPEL1
IFI30	CDH12	CXCR1
IFIH1	C4orf19	CCL7
IFITM1	UCHL1	ATCAY
IFN1@	NEIL2	HSD17B14
IFNA1	GBP5	FPR3
IFNA1	GPR26	SGIP1
IFNA1	C10orf90	ELOVL4
IFNA1	SRSF12	TCTN1
IFNA10	TMPRSS15	ACSS3
IFNA10	ADAMTS5	IFI44L
IFNA10	WNT7A	ALG3
IFNA10	CA10	CALHM2
IFNA13	DKK2	ZNF318
IFNA13	CNTNAP5	BHLHE41
IFNA13	PIP4P2	HOOK1
IFNA13	AGPAT5	SLC7A7
IFNA14	XAGE2	CHST11
IFNA14	OTOA	TCF7
IFNA14	SLC24A2	ARHGEF6
IFNA14	ADCY8	SLC49A3
IFNA16	RAB39B	CKS2
IFNA16	AFF2	OSM
IFNA16	KIF5A	CD80
IFNA16	MCU	AGAP9
IFNA17	WIF1	LAPTM5
IFNA17	UGT2B4	IP6K2
IFNA17	ADAMTS3	CRIPAK
IFNA17	ART3	MPEG1
IFNA2	SLC28A1	IL1R2
IFNA2	SFR1	OPN1SW
IFNA2	FGF18	TRPC6
IFNA2	GDF6	NQO1
IFNA21	UBE2L6	CTSL
IFNA21	UNC5D	VIM
IFNA21	GLYATL2	PEX10
IFNA21	SST	HABP2
IFNA4	NMNAT2	ATP8A2
IFNA4	ATP2B2	SLC25A39
IFNA4	CLEC18C	MFSD1
IFNA4	CACNA2D3	RAB33A
IFNA5	TSC22D3	DLX6-AS1
IFNA5	KCNJ6	CFP
IFNA5	TSPAN18	LZTFL1
IFNA5	DPYSL5	LINC00312
IFNA6	CIB4	CSPG5
IFNA6	EXTL1	KRT32
IFNA6	TRIM63	ADGRE2
IFNA6	GALNT14	FAM171A1
IFNA7	MRAS	2025-03-01
IFNA7	ABHD3	SLC25A10
IFNA7	FAIM	GPR173
IFNA7	CLSTN2	COL16A1
IFNA8	NRG2	SNTN
IFNA8	CD1B	GTF2IRD1
IFNA8	CD1E	CDC42EP2
IFNA8	SLAMF8	NUP155
IFNAR1	APOA2	PON2
IFNAR1	MPZ	SYNM
IFNAR1	SV2A	PIEZO1
IFNAR2	STC1	GCH1
IFNAR2	CBR3	GARNL3
IFNAR2	ACTC1	PTPRM
IFNAR2	M1AP	PDCD5
IFNB1	CELF3	PLAUR
IFNB1	TPPP3	PTCSC1
IFNB1	LYPD5	CCAR2
IFNB1	FNDC5	NEXMIF
IFNE	ANKLE1	NCAPG2
IFNE	CILP2	PLXDC2
IFNG	TFF2	MMRN1
IFNG	UBASH3A	MGST1
IFNG	RSPH1	IL1RAP
IFNG	ZNF208	PRKAR2B
IFNG	C9orf116	GPX8
IFNG	GPSM1	SYNE1
IFNGR1	SPTBN4	FLI1
IFNGR1	JAML	ZFYVE21
IFNGR1	CD3G	MLLT11
IFNGR1	CCR5	2025-03-08
IFNGR2	PTH1R	ACKR1
IFNGR2	CYP3A4	ASF1B
IFNGR2	HK3	LGMN
IFNK	COL26A1	ADAT2
IFNK	FBXO27	SYNGR1
IFNL1	NPHS1	ZNF461
IFNL1	IKZF3	TNFAIP8
IFNL1	GRIN2C	CPXM1
IFNL2	ITGA5	MTFR1
IFNL2	SHANK1	ZEB1
IFNL2	KRT84	LOC101927482
IFNL3	KRT82	RNF180
IFNL3	ALOX15	JAM3
IFNLR1	SCIMP	ISLR2
IFNLR1	CCDC78	LILRB3
IFNLR1	NTN3	A1BG-AS1
IFNW1	ASRGL1	RFC3
IFNW1	SLC45A1	UST
IGF1	DRAXIN	SAV1
IGF1R	UBXN10	MCC
IGF2	ALPL	CTRC
IGF2R	NFIA	LOC401585
IGH	LRRC53	KDR
IGH	LHX8	WISP1
IGHA1	NTNG1	IFRD2
IGHA2	GBP2	FLJ13224
IGHD	GBP4	ATL1
IGHD1-1	BRINP3	RNASEL
IGHD1-14	GFI1	TBC1D16
IGHD1-20	CADM3	CCPG1
IGHD1-26	SLC9C2	LRMP
IGHD1-7	LMX1A	ADGRA2
IGHD2-15	KIF26B	TRPS1
IGHD2-2	KLHDC8A	CHST7
IGHD2-21	PIGR	AMIGO2
IGHD2-8	NEUROD1	SPPL2B
IGHD3-10	PRORSD1P	PIK3AP1
IGHD3-16	EN1	TIMP2
IGHD3-22	SGPP2	GPSM2
IGHD3-3	MSX1	NEK7
IGHD3-9	BNIPL	VAV1
IGHD4-11	ALPP	KLF9
IGHD4-17	GABRG1	LOC100507283
IGHD4-23	LMOD3	MICU3
IGHD4-4	EIF4E3	LINC02012
IGHD5-12	FEV	FRMD4B
IGHD5-18	DPPA2	NRP1
IGHD5-24	SLC2A2	GREM1
IGHD5-5	CTLA4	SYNC
IGHD6-13	ICOS	CYTL1
IGHD6-19	NKX6-1	CYP2S1
IGHD6-25	PRICKLE2	MCOLN1
IGHD6-6	PTX3	ATP1A3
IGHD7-27	PCOLCE2	ACO2
IGHE	CXCL3	XRCC2
IGHG1	CXCL5	HYKK
IGHG2	TCF23	LCK
IGHG3	S100P	GCC1
IGHG4	CLDN19	CDH23
IGHJ1	IL15	FERMT3
IGHJ2	F2RL2	LOC101929628
IGHJ3	ESM1	VCAN
IGHJ4	ERAP1	PIK3IP1-AS1
IGHJ5	ERAP2	EXOC3-AS1
IGHJ6	FOXQ1	TRIM44
IGHM	ADGRF2	GEM
IGHV1-18	IL22RA2	CCR4
IGHV1-2	IL31RA	CCL8
IGHV1-24	KIAA0895	LINC00973
IGHV1-3	MYOZ3	ZNF542P
IGHV1-38-4	ADCY1	NUDT16P1
IGHV1-45	MED30	SLA
IGHV1-46	CSMD3	IL1B
IGHV1-58	DEFA5	ZGRF1
IGHV1-69	DEFA6	LRP8
IGHV1-69-2	CA3	LOC101927531
IGHV1-8	BAALC	DENND3
IGHV2-26	GEM	GPATCH8
IGHV2-5	C9orf24	RUVBL1
IGHV2-70	DIRAS2	CYSLTR1
IGHV3-11	NKX6-3	ST5
IGHV3-13	CYBB	MBNL1-AS1
IGHV3-15	PTCHD1	LINC02274
IGHV3-16	VEGFD	NDUFV3
IGHV3-20	AQP7	SDHAF4
IGHV3-21	FAT3	PRPF19
IGHV3-23	SLC7A3	ABHD14B
IGHV3-30	NGB	HTRA1
IGHV3-30-3	ZNF503	SPTBN1
IGHV3-30-5	CASP7	DUS4L
IGHV3-33	SALL2	STX16
IGHV3-35	TC2N	LINC00901
IGHV3-38	KCNC2	CYGB
IGHV3-38-3	HTRA1	LOC100270804
IGHV3-43	SVOP	FOXC2
IGHV3-48	FBN1	AADAC
IGHV3-49	LARP6	SLC25A15
IGHV3-53	SCN3B	LITAF
IGHV3-64	APBB1	ENPP5
IGHV3-66	RAG1	NSUN5P1
IGHV3-69-1	TUB	PSAT1
IGHV3-7	CCDC68	GLIPR1
IGHV3-72	RIMKLB	BARX2
IGHV3-73	A2ML1	ADAMTSL4
IGHV3-74	SLC38A8	CLDND2
IGHV3-9	SEC11C	TTLL4
IGHV4-28	RRAD	ADPRM
IGHV4-30-1	B2M	DCAF1
IGHV4-30-2	BMERB1	HNRNPUL1
IGHV4-30-4	YPEL4	GRB7
IGHV4-31	PCLAF	LINC01116
IGHV4-34	PLIN1	UBASH3B
IGHV4-38-2	CACNG2	ACHE
IGHV4-39	TAC3	JAZF1
IGHV4-4	NAB2	SIGLEC7
IGHV4-59	ELFN2	PTPN1
IGHV4-61	NYAP1	RELL2
IGHV5-10-1	TGM6	POLE
IGHV5-51	MAP1A	HIST1H2BC
IGHV6-1	NAT16	LOC100131347
IGHV7-4-1	GNGT2	LRRC37A2
IGHV7-81	SAMD14	GLUL
IGK	PIP5KL1	CATSPER1
IGKC	UGT1A6	EMP1
IGKDEL	KATNAL2	STRAP
IGKJ	CD3D	CAPG
IGKJ1	ZNF610	ZFYVE19
IGKJ2	ZNF528	CNDP1
IGKJ3	AXL	ENTPD6
IGKJ4	TTYH1	LOC100505711
IGKJ5	LAIR2	ANXA10
IGKV@	KIR3DL1	THY1
IGKV1-12	PSCA	NFE2L3
IGKV1-13	ATCAY	NLRC4
IGKV1-16	TMIGD2	C8orf82
IGKV1-17	RILP	CLEC14A
IGKV1-27	KLK2	DPYD
IGKV1-33	IGFBP6	NR2F1-AS1
IGKV1-37	MGAT5B	MYL9
IGKV1-39	NLRC3	RAB36
IGKV1-5	LTBP3	MGC70870
IGKV1-6	BATF2	LYPD6
IGKV1-8	SCARA3	P2RY13
IGKV1-9	PBK	NFAM1
IGKV1D-12	GNG4	CLDN5
IGKV1D-13	KIF5C	RPRD1B
IGKV1D-16	TAP1	KCNIP4
IGKV1D-17	MTNR1A	KCNK5
IGKV1D-33	REEP4	ZNF697
IGKV1D-37	MTCL1	DNAJC2
IGKV1D-39	GBX2	CHEK2
IGKV1D-42	DYNLRB2	CXCL12
IGKV1D-43	GDNF	COLEC12
IGKV1D-8	WFDC13	DCLK1
IGKV2-24	FAM178B	ABLIM3
IGKV2-28	GSTM4	SS18L1
IGKV2-30	SHOX2	PSKH2
IGKV2-40	SLC35G2	ADGRV1
IGKV2D-24	CTRB2	DGKI
IGKV2D-28	ACTBL2	LAYN
IGKV2D-29	AR	SERPINA1
IGKV2D-30	CPT1C	MAFB
IGKV2D-40	IL13	PDE4D
IGKV3-11	CXCL10	MEIS1
IGKV3-15	CXCL11	JAKMIP2
IGKV3-20	NR0B1	LSP1
IGKV3-7	GP2	CKMT2
IGKV3D-11	KCNK9	RECQL5
IGKV3D-15	SPRR1B	CD163L1
IGKV3D-20	PROKR1	FARP1
IGKV3D-7	RAC3	HOXD8
IGKV4-1	NRG4	UQCC1
IGKV5-2	TACR3	GAS1
IGKV6-21	CTNND2	CLEC11A
IGKV6D-21	GPR25	MAP7D1
IGKV6D-41	CCDC144A	SLCO4A1-AS1
IGL	VGLL2	CAMSAP3
IGLC1	ADRA1B	ADAMTSL3
IGLC2	FABP4	LOC100129935
IGLC3	CST5	SLC5A6
IGLC6	ZNF804A	TLE4
IGLC7	KISS1	HAO2
IGLJ	TMC7	WDR74
IGLJ1	CDH2	DNMT3B
IGLJ2	DLGAP1	ARSB
IGLJ3	GTSF1	KIAA1958
IGLJ4	SOCS6	NSD2
IGLJ5	PSG6	VSIR
IGLJ6	LILRP2	MORN5
IGLJ7	NUDT6	CLIP4
IGLV@	TPT1-AS1	LINC00685
IGLV10-54	PLAC1	FAM9A
IGLV11-55	UGT2B7	TAF4
IGLV1-36	NPTX1	DIDO1
IGLV1-40	ESCO2	REM1
IGLV1-44	NAT1	SLC17A3
IGLV1-47	KSR2	SEMA4A
IGLV1-50	MCC	GJB5
IGLV1-51	CDK5R2	TMEM45B
IGLV2-11	DSEL	FAM83H
IGLV2-14	NLRP5	CSRNP3
IGLV2-18	COL24A1	SLC7A11
IGLV2-23	PTGER4	NLRP12
IGLV2-33	NEUROD2	SVBP
IGLV2-8	MAP6	MRAS
IGLV3-1	FGG	ST14
IGLV3-10	FGA	RAMP3
IGLV3-12	DSCAM	HTR2A
IGLV3-16	S100Z	LINC01588
IGLV3-19	GPR82	ZBTB32
IGLV3-21	TCEA2	ZKSCAN3
IGLV3-22	VAT1L	SCN11A
IGLV3-25	BCL2	PRKD3
IGLV3-27	ZNF570	FAM213A
IGLV3-32	AQP4	EMILIN1
IGLV3-9	SYNPO	STX11
IGLV4-3	REG3A	ADGRF5
IGLV4-60	GAP43	GIMAP8
IGLV4-69	REG1B	MFNG
IGLV5-37	LRRC15	TMEM105
IGLV5-39	SLC9C1	TTC22
IGLV5-45	SNTB1	RNF139-AS1
IGLV5-48	CXCR6	DSG2
IGLV5-52	ATOH1	CD300LF
IGLV6-57	C1QTNF4	CSGALNACT1
IGLV7-43	CLEC12A	CAMK4
IGLV7-46	MYOZ2	FSCN1
IGLV8-61	CTSW	C10orf90
IGLV9-49	RASGRP1	GPX5
IKBKB	RND1	BAZ1B
IKBKB	THEMIS	RIPPLY3
IKBKE	FUT10	CLEC5A
IKBKG	PURG	PCDHB16
IKBKG	ZNF596	OAZ3
IL10	FADS6	SLC25A1
IL10	RARG	MCM3
IL10	CES3	C8orf44
IL10RA	HPSE2	BRIP1
IL10RA	COQ2	CRYGS
IL10RB	PARP14	KYNU
IL10RB	ABLIM3	TDH
IL11	SNCG	MAMLD1
IL11	TMEM196	LOC101929269
IL11RA	TNFRSF10C	ASPDH
IL11RA	GMPPB	FILIP1L
IL12A	ADGRG2	MIF
IL12A	SUSD5	LOC100506411
IL12B	HAP1	RTP4
IL12B	TDRD12	NFE2
IL12B	RNF213	MXRA7
IL12RB1	CBY2	SMIM4
IL12RB1	FAM3C2P	TSKS
IL12RB2	CHRNA9	ALPL
IL12RB2	GALNTL6	KDM1B
IL13	LINGO2	POSTN
IL13	SLC26A9	CD300LB
IL13	IL20RB	TMEM143
IL13RA1	CMKLR1	SPDYA
IL13RA1	UGT8	ACVR2B
IL13RA2	KY	CCDC184
IL13RA2	LEP	MCCC2
IL15	CNIH2	CNNM4
IL15	GPR171	CD3EAP
IL15	GAL3ST3	INHBA
IL15RA	PHYHD1	NEMP1
IL15RA	CATSPER1	SOX9
IL16	NRIP3	MCM5
IL16	PCSK1	TOP2A
IL17A	TBC1D10C	ADAM12
IL17A	CLCF1	TCF4
IL17A	TSGA10IP	XPO4
IL17B	UCP2	RPN2
IL17B	FOSL1	POU5F1B
IL17C	SUGCT	ARHGEF5
IL17C	GPR156	PNMA8A
IL17D	C15orf54	IL6
IL17D	LINC02694	LINC01785
IL17F	SFN	CTHRC1
IL17F	ETV4	LOC100507395
IL17RA	CALCB	CARNMT1
IL17RA	ARL4D	SCNN1B
IL17RB	DENND2C	ISG20
IL17RB	TUBB6	FYB1
IL17RC	ZNF683	TTC7B
IL17RC	HSF5	LILRB1
IL17RD	FOXG1	BIN2
IL17RD	BNIP3	SCARF1
IL17RE	DMRTA1	TNC
IL17RE	GJC3	DDX60L
IL18	DIRAS1	LOC101928988
IL18	PHLDB3	LRRC29
IL18	PRR15	IBSP
IL18	DCAF4L2	RETN
IL18R1	AC008969.1	CCDC9B
IL18R1	FOXL1	LOC101928553
IL18RAP	FOXC2	PKP1
IL18RAP	BDNF	MDFIC
IL19	CDK5R1	LILRA1
IL19	MIR7-3HG	RDM1
IL1A	SOX11	CDH19
IL1A	TYMS	CHAF1B
IL1A	TYMSOS	TNFAIP8L2
IL1A	FUT2	FANCA
IL1B	MUC20	EVC
IL1B	MTHFR	LINC00997
IL1B	ZDHHC22	KCND1
IL1B	FAM9B	OCEL1
IL1F10	LINC01561	PXDN
IL1F10	LINC00469	TMEM147-AS1
IL1R1	AC024940.1	ZNF443
IL1R1	SAMD9L	NBR2
IL1R2	TGIF1	MLEC
IL1R2	RPRM	LIG1
IL1RAP	DNAJC28	FAM229B
IL1RAP	FAM87B	SLC11A1
IL1RL1	AL162595.1	SVIL
IL1RL1	TENM3-AS1	TNN
IL1RL2	ODF3B	MXD3
IL1RL2	DPY19L2	WDR72
IL1RN	MLF1	FZD3
IL1RN	HTR3C	SEPT7-AS1
IL2	ZNF114	USP27X-AS1
IL2	AMER3	PFKFB1
IL2	PRSS36	CNKSR3
IL2	TMEM151B	RMI2
IL20	SLITRK1	LOC389834
IL20	SHISA3	ZNF382
IL20RA	CALML3	CYS1
IL20RA	CALML5	ENPP2
IL20RB	H3P16	ARMCX1
IL20RB	CA8	NAA40
IL21	ERBB4	DOK6
IL21	PSAPL1	TOMM34
IL21R	CPN2	TFPI
IL21R	C5orf46	SYT14
IL22	LGALS7B	CD37
IL22	ERICH3	CPT1C
IL22	C14orf39	TTI1
IL22RA1	RRS1	LOC101927608
IL22RA1	TRIML2	ZFP36L1
IL22RA2	TAAR3P	AEBP1
IL22RA2	GGN	MIR31HG
IL23A	CDH4	HOXD-AS2
IL23A	HLA-DQB1	TNFRSF11B
IL23R	GPC5	ERN2
IL23R	FJX1	DLEU7-AS1
IL24	HTR1D	SERTAD1
IL24	CIITA	NINJ2
IL25	ALOX15B	ZNF569
IL25	PIPOX	TRO
IL26	FAM216B	LOC400684
IL26	NKPD1	AGAP4
IL27	C1orf194	MSC
IL27	ITLN1	KCNE4
IL27	NRXN1	TRRAP
IL27RA	CCR8	GOLGA8N
IL27RA	CSNK1A1L	ELL2
IL2RA	TH	ZNF613
IL2RA	F2	PDLIM7
IL2RB	SLC9A4	RGS16
IL2RB	GPR139	PLXNC1
IL2RB	PLD5	OSMR
IL2RB	KCTD4	MYH14
IL2RG	ITPRID1	GINS4
IL2RG	GAS1	ANKRD23
IL3	SSTR2	LOC153684
IL3	ANKRD30B	LOC400627
IL31	OXTR	FOXO1
IL31	MUC16	PCAT19
IL31RA	FER1L6-AS1	ATP5MF
IL31RA	TLCD5	GDPD3
IL32	TMEM132E	LOC101928429
IL32	NME9	C12orf40
IL33	HEPHL1	DGAT2
IL33	OFCC1	COL6A5
IL34	ZNF875	CD48
IL34	PLAG1	ITGA9-AS1
IL36A	ZBTB20	TCTEX1D1
IL36A	ADGRB1	TXK
IL36B	RELL1	VAT1L
IL36B	TIGIT	DOK5
IL36G	GINS3	PLXND1
IL36G	CCDC149	VGLL3
IL36RN	USH1G	TMEM108
IL36RN	IDH2	HTR7P1
IL37	DEXI	GOLGA2P5
IL37	ENPP7	ADGRF1
IL3RA	UBA7	C16orf78
IL3RA	LDOC1	CD180
IL4	BACE2	GANAB
IL4	WASH6P	PCDH7
IL4	SPNS3	LTV1
IL4	HS3ST4	COL4A6
IL4R	TSPAN10	PDCD7
IL4R	KCNB2	THSD7A
IL5	PAPPA	NR4A3
IL5	MAFA	MMP14
IL5	PLCXD3	ALPPL2
IL5RA	TCEAL7	CRYBB2P1
IL5RA	WFDC10B	ETFDH
IL6	FAM43B	EPS8L3
IL6	CALHM3	SAA3P
IL6	GJD3	FAM20A
IL6	CHST6	SDHD
IL6R	RPSAP19	NAGK
IL6R	FAM9A	LINC00472
IL6ST	EPHA10	GOLIM4
IL6ST	TENT5C	FZD4
IL7	PCBP3	SCAF1
IL7	PGPEP1L	SLFN11
IL7R	PSG9	SUSD5
IL7R	NOG	NOX3
IL7R	OPCML	GS1-124K5.4
IL9	ACP7	LINC01503
IL9	ANKRD45	LINC01094
IL9R	SCN5A	IFIH1
IL9R	ARSI	PM20D1
ILK	SH2D1A	RFPL1S
INHA	DENND5A	IL18RAP
INHA	TBX1	REST
INHBA	KCNQ3	C21orf62
INHBA	ADRA2C	MAD1L1
INHBB	CRELD2	RGS17
INHBB	GPR173	TSHB
INHBC	PCDH9	STPG3
INHBC	ALDH1A3	CPEB1
INHBE	H2AC20	SOX7
INHBE	TACSTD2	C3
INPP5D	H1-5	PTPRC
INS	COLEC10	CBS
INS-IGF2	TOP1MT	GLRB
INSL3	PTP4A3	KIAA1211
INSL4	CEND1	GAS7
INSL5	SLITRK6	IGFALS
INSL6	TAFA3	AMT
INSR	KCNH7	IGFBP7
IREB2	NELL2	PRICKLE2
IRF1	PRSS55	ABCC6
IRF3	CDCA2	MCF2L-AS1
IRF5	RALYL	FCER1G
IRF7	ARMCX2	CH25H
IRF9	MUC6	CST11
ISG15	USP18	C4BPB
ISG20	BRI3BP	MFGE8
ISG20L2	RPS27L	PANK1
ITGAL	HSF1	ARR3
ITGAV	C12orf56	CRYAB
ITGB2	TMEM105	RAB30-AS1
ITK	SOCS1	SAMD9L
JAG1	PARPBP	KIFC3
JAG2	MUC1	BICC1
JAK1	KRT79	PTGDS
JAK2	POU3F1	BTBD11
JUN	LYG2	USP42
JUN	ZNF696	EVPL
JUN	NRG3	DCAF13
JUND	RPL12P4	GKAP1
KCNH2	TRIM69	RASGRF2
KDR	LINC00839	SLC13A3
KIR2DL1	SLITRK2	HSPE1
KIR2DL1	CD300LF	GUSBP2
KIR2DL2	POLR1D	MATN1-AS1
KIR2DL2	FFAR4	CLNS1A
KIR2DL3	EDARADD	ERF
KIR2DL3	LINC02610	NCBP2-AS2
KIR2DL4	GABRA5	FAM83F
KIR2DL4	KLK12	LOC403312
KIR2DL5A	MYT1L	LIN7A
KIR2DL5A	CYP4F8	GPD1L
KIR2DS1	CYP27C1	VAPB
KIR2DS1	MST1L	TOP1
KIR2DS3	VSIG10L	PCOLCE
KIR2DS3	LILRB4	CEND1
KIR2DS4	SELENOV	DEPDC5
KIR2DS4	KRT14	LINC00163
KIR2DS5	PDZD7	LINC02256
KIR2DS5	TNFRSF18	ITGB2-AS1
KIR3DL1	C1QL4	PRND
KIR3DL1	LINC01551	CTSC
KIR3DL2	CCK	ZNF229
KIR3DL2	SLIT1	RNASEH1-AS1
KIR3DL3	AKR1C1	DUSP1
KITLG	BCAM	TRMT1
KL	DCC	LHFPL6
KLKB1	MAGI2	MORC1
KLRC1	CDHR4	FAM92A
KLRC1	H2AP	PLAGL2
KLRC2	SBK2	PLCXD1
KLRC2	ZNF385C	VNN1
KLRC3	TCL6	PDGFRL
KLRC3	SAMD11	IFNA4
KLRC4	GABRD	GIMAP1
KLRD1	DNAH17	LOC285097
KLRD1	P2RX2	APLP1
KLRK1	PALM3	LINC00115
KLRK1	SHISA7	PRRX1
KNG1	DMBT1	C1GALT1C1L
KRAS	C2orf66	TMEM273
KRAS	OVCH1	ROR1
KRAS	DNER	INCENP
LACRT	PLA2G2C	CMTM8
LALBA	WNT7B	C6orf58
LANCL1	C11orf95	FCGR2B
LAT	ALOX15P2	MAP3K21
LAT	HEPACAM2	LOC105374989
LBP	ZNF793	TMEM45A
LCK	COMMD6	DDX58
LCK	PLA2G2A	KLHDC8A
LCN1	GTF2F2	PTGS2
LCN10	PDCD1	SERINC5
LCN12	CLEC2A	MYEF2
LCN15	LCTL	TBXAS1
LCN1P1	NCCRP1	ESPL1
LCN2	HMX3	FIBIN
LCN6	IGFL3	TIGD4
LCN8	RHCE	C5orf63
LCN9	SPRED3	MS4A4A
LCNL1	CALHM6	AQP1
LCP2	KLRG2	ERLNC1
LCP2	USP32P1	CSF1R
LEAP2	UTS2B	TLR4
LECT2	SBSN	LOC101928401
LECT2	KIR2DL4	LINC01992
LEFTY1	APOD	LOC101929762
LEFTY1	PRSS48	CHL1-AS1
LEFTY2	IL1RAPL2	GNB1L
LEFTY2	ALKAL2	CALB2
LEP	FOXR2	RGS22
LEP	TOGARAM2	LOC101929073
LEPR	ZFP92	DCXR
LGMN	NCR1	BEND7
LGR4	SPOCK3	TEDC2
LGR5	HLA-DRB1	DPH6-DT
LGR6	C8orf86	REEP4
LHB	KIF19	ANKRD36B
LHCGR	ACADSB	SLC39A12
LIF	GREB1	BASP1-AS1
LIFR	SFTA2	PAEP
LILRB3	HLA-DRB9	LOC375196
LIMS1	NUDT11	BCAT1
LMBR1	C20orf204	GRK5
LMBR1L	RFX8	DNAH7
LPA	TPK1	MGAM
LRP1	SPTSSB	GRP
LRSAM1	MME	CEP131
LTA	ZNF512B	MMP19
LTA	ALKAL1	DOCK8
LTA	HLA-DQA1	MYH11
LTB	FAM3C	CCR7
LTB4R	ZNF585A	OAS2
LTB4R	SMIM10L2B	VAC14-AS1
LTB4R	SIGLEC15	IGSF11
LTB4R2	H4C3	LINC02070
LTB4R2	SLC6A17	KCTD12
LTBP1	LRRC8B	CPNE7
LTBP1	ADGRA1	FAM107A
LTBP2	MIRLET7BHG	C9
LTBP3	SERPINA1	GPR182
LTBP4	RAMP2-AS1	SLC37A4
LTBR	BNIP3P1	ASCL2
LTF	DCHS2	C1orf127
LYN	SPN	TLR10
LYZ	SLC28A3	UBE2C
MALT1	FAM177B	NID2
MALT1	IRF1-AS1	ITGB4
MANF	GZMM	LYZ
MAP2K1	SSPOP	KCNA5
MAP2K1	MPEG1	NTF3
MAP2K2	SERPINB2	PCLO
MAP2K2	ZNF461	TRIM69
MAP3K14	H4-16	FAM83A
MAP3K8	ZNF790	PHETA1
MAPK1	ELOVL2	CCNC
MAPK1	CCDC151	HGF
MAPK14	ZNF560	ICK
MAPK3	TUBA3C	NOP14
MAPK3	TMEM229B	NDUFA4L2
MAPK8	ZNF251	SPNS3
MAPT	BPIFA1	HEXA-AS1
MARCO	ZNF334	ZNF221
MASP1	ZNF568	LOC401261
MASP2	HLA-DRB5	CACNA2D3
MAVS	C2CD4A	GAS1RR
MBL2	SH2D1B	TNFSF10
MBL3P	ARC	MYOCD
MC1R	MMP17	GRAMD4
MC2R	AKR1C4	FAM122B
MC3R	MTCO3P12	NANOS3
MC4R	COLGALT2	LOC102724851
MCHR1	APCDD1L	CPE
MCHR2	FAM169A	CHRDL2
MDK	CD247	PTPRE
MET	SUCNR1	CCDC126
MIA	TOX	MELK
MICA	CD3E	EPB41L2
MICA	HSD3BP5	CCDC113
MICB	PNMA5	GK3P
MICB	SHISA4	SERTAD4-AS1
MIF	L1CAM	MXD1
MIF	POU3F3	STK32B
MLN	MAGEE1	CTNNBIP1
MLNR	RNU5F-1	LIPE
MMP12	RNA5SP389	SLC31A2
MMP9	RNA5SP452	COX6B2
MMP9	VTRNA1-1	GFRA1
MPL	RNU6-403P	ABCG2
MPO	RNU5D-1	LINC00993
MR1	SNORA38B	RGS1
MSR1	Y_RNA	PTPN14
MSTN	SNORA74A	CSF2RA
MTNR1A	RNU1-96P	RNF152
MTNR1B	RNY1	KLK10
MUC4	RNA5SP194	ILDR1
MUC5AC	AL732366.1	LOC285043
MX1	AL732366.2	KBTBD11
MX2	RN7SKP80	AHCY
MYDGF	VTRNA1-2	GGT5
NAMPT	RN7SKP269	CKAP5
NCK1	RNA5SP151	PDE1A
NCK2	AC015969.1	MIA3
NCR1	LINC00862	CD300C
NCR2	SPRR2E	MIR100HG
NCR3	CCDC162P	CPXCR1
NDP	PLPP4	WDR34
NDRG1	PNLIPRP3	ZBTB7B
NEDD4	HSD3BP4	DPPA4
NENF	RBM20	ATP8B2
NEO1	CCDC160	MR1
NEWENTRY	TCEAL5	DRICH1
NFAT5	COL11A2	CALHM4
NFAT5	HLA-DOA	TMEM88
NFAT5	HLA-DMA	D2HGDH
NFATC1	COL5A2	MMP3
NFATC1	PSMB8	RNF43
NFATC1	HLA-DRA	SMPDL3B
NFATC2	BTBD17	CPXM2
NFATC2	CARD16	CSTA
NFATC2	MPIG6B	OSER1
NFATC3	LY6G6C	SPECC1
NFATC3	LY6G6F	NORAD
NFATC3	FAM155A	PLAT
NFATC4	APOM	RAB11FIP4
NFATC4	LINC02872	KCP
NFATC4	NCR3	LOC100130705
NFKB1	LST1	CD1C
NFKB1	HLA-C	KLHL34
NFKB1	C6orf15	LAMA4
NFKBIA	MIR1915HG	LOC101928303
NFKBIA	TTC25	PAN3
NFKBIB	CD177	HCFC1R1
NFKBIB	PSG5	DDX60
NFKBIE	FBXO47	CHST15
NFKBIE	PCDHA9	HSPA12B
NFKBIZ	PRSS1	B9D1
NFYA	AARD	ZNF71
NFYB	CLLU1-AS1	NPRL2
NFYC	C2orf91	SH3BP5
NGF	PSMB10	NT5E
NGFR	AL356414.1	FOLH1
NLRX1	NBPF22P	CHAT
NMB	C2CD4B	GCNA
NMBR	AL049775.1	FBXO39
NOD1	CLEC6A	LMCD1
NOD2	OLIG2	NEK5
NODAL	DUXAP8	RNF219
NODAL	AC114324.1	REN
NOS1	H1-10-AS1	NOXO1
NOS2	VGLL3	SNX25
NOX1	SNORA2A	NKD1
NOX3	SNORA80B	ZC3HAV1L
NOX4	SNORA22	DCBLD1
NOX5	RNU1-67P	SLC46A2
NPFF	SNORA14B	SNORC
NPPA	RNVU1-15	LAIR1
NPPB	SNORA80D	AKIRIN2
NPPC	RNU6-12P	HCAR3
NPR1	SNORD15B	SPRED3
NPR3	MT-TH	PRADC1
NPY	MT-RNR1	CCND1
NR0B1	IGLV5-48	LINC02204
NR0B2	IGLV1-47	FAIM2
NR1D1	IGLV7-46	ARX
NR1D2	IGLV5-45	SNRNP200
NR1H2	IGLV3-32	IL16
NR1H3	IGLV3-22	MSLN
NR1H4	IGLV3-19	SNHG19
NR1I2	IGLV2-18	LINC00616
NR1I3	IGLV3-12	PCDH12
NR2C1	IGLV2-11	AGO2
NR2C2	IGLC3	OCLN
NR2E1	IGLC7	CLIC4
NR2E3	TRGC1	CENPA
NR2F1	TRBV6-1	C8orf34
NR2F2	TRBV9	PARP4
NR2F6	TRBV6-5	MAP1B
NR3C1	TRBV7-6	CFAP70
NR3C2	TRBV5-1	ITPR1
NR4A1	TRBC1	ANO9
NR4A2	TRBC2	LOC101928626
NR4A3	TRAV9-2	LOC105376100
NR5A1	TRAV12-3	PARP3
NR5A2	TRAV17	SPC25
NR6A1	TRAV19	LOXL1
NRAS	TRAV21	PRDX5
NRAS	TRDV1	ILF3-DT
NRAS	TRAV26-1	TMPRSS5
NRG1	TRAV38-2DV8	E2F1
NRG2	TRDC	SCARF2
NRG3	IGHV3-20	C20orf181
NRG4	IGHV3-21	PPP1R26-AS1
NRP1	SNORD67	PCSK1
NRP2	SNORA53	ACTC1
NRTN	LINC02656	OVOL1
NTF3	RTL8B	MEST
NTF4	AC093281.1	IL24
NTS	SYT3	SLC6A16
NUDT6	RPL29P7	OR8G1
OAS1	MLLT11	TM6SF1
OASL	ANXA2P1	QTRT2
OBP2A	RPL17P34	C8B
OBP2B	HMGB1P37	DHCR7
OGFR	GBP7	MS4A7
OGN	S1PR3	IFI27L2
OLR1	AC093270.1	PTPRO
OPRD1	ZNF134	MYO1G
OPRK1	FBXO16	DHX38
OPRL1	LRRC37A11P	SYTL3
OPRM1	CPEB1	CALD1
ORM1	HMGN2P15	DRP2
ORM2	EML6	KCNH6
OSGIN1	LINC01913	HMGA1
OSM	AC005562.1	CBFA2T3
OSMR	SMTNL1	RTKN
OSTN	AL772337.1	LOC100131496
OXT	NPIPA7	GINS1
OXTR	ACSM4	DYNLT3
PAEP	GRID2IP	LINC00957
PAK1	BX322639.1	LOC646522
PAK1	MUC5AC	PIGU
PAK2	UBE2QL1	EGOT
PAK3	LINC02649	UFSP1
PAK4	AC116351.1	CD53
PAK5	TOMM40P2	TNFAIP3
PAK6	SCRT2	ZMYND8
PCSK1	ZNF663P	NTS
PCSK2	SKOR2	AQP11
PDCD1	GCGR	EDARADD
PDCD1	LINC01139	DTX3
PDF	AL031777.1	PSIP1
PDGFA	H2AC9P	CASK
PDGFB	TENM3	FGFBP3
PDGFC	AC110619.1	ANG
PDGFD	LINGO3	SOD2
PDGFRA	AL023807.1	UTP20
PDGFRA	MIR548I2	CRISPLD1
PDGFRB	RNU6ATAC	RASGEF1C
PDGFRB	EBF2	ARFGEF2
PDGFRL	PSG7	GCGR
PDIA2	NPTXR	RASGRP4
PDIA3	PPP2R2A	DPY19L2
PDK1	ZNF880	COL15A1
PDYN	XKR9	ANKRD33
PDYN	KIR2DS4	GLI3
PENK	APOL6	SERPINA4
PENK	RAB6C	IPCEF1
PF4	RNU2-17P	COL5A2
PF4	RNA5SP247	RSPO2
PF4	RNA5SP221	RAB7B
PF4V1	LINC02068	MUC12
PF4V1	CLDN10-AS1	CUL4A
PF4V1	RPS26P15	GNB4
PGC	AC010997.1	ANKLE1
PGF	TMSB4XP4	SIRPB2
PGLYRP1	CYP4F32P	PDCD6
PGLYRP2	IGHV3-64	VPS9D1
PGLYRP3	C1GALT1C1L	ROR1-AS1
PGLYRP4	TFDP1P2	TWIST2
PGR	RPL18AP14	MAP3K7CL
PGRMC2	TSSC2	TTYH2
PI15	CERS1	GVQW3
PI3	LINC00114	C1orf220
PIK3CA	HLA-DPB1	ANGPT4
PIK3CA	AL354877.1	RRP9
PIK3CA	LINC02831	DHRS11
PIK3CB	LINC00570	IL1A
PIK3CB	MIR3681HG	CCNO
PIK3CB	AL391427.1	ITM2A
PIK3CD	AL117329.1	SMARCA1
PIK3CD	SCEL-AS1	PPFIA2
PIK3CD	MTND2P5	TGOLN2
PIK3CG	RPL29P19	SH2D1B
PIK3CG	RPL29P11	SCRN1
PIK3CG	EML4-AS1	LOC100505501
PIK3CG	POT1-AS1	FGF21
PIK3R1	LINC01752	FTHL17
PIK3R1	TMEM233	LOC100506302
PIK3R1	RPS26P58	F13A1
PIK3R2	AL583808.1	SAPCD2
PIK3R2	PSME2P2	AQP3
PIK3R2	RPSAP58	GPRC5B
PIK3R3	LINC00705	SATB2
PIK3R3	RBMS1P1	KLC3
PIK3R3	JPX	CENPI
PIK3R5	GBP1P1	IQCD
PIK3R5	LINC01703	SAMHD1
PIK3R5	SP3P	TRDN-AS1
PLA2G2A	RPL35P5	CYP4A11
PLAAT4	HNRNPA3P15	LXN
PLAU	AC005487.1	TPRXL
PLAU	DBH-AS1	SLC15A1
PLAU	MTND4P23	ZNF385D
PLAUR	AC010970.1	LOC101926915
PLAUR	PSG8-AS1	LINC00343
PLCG1	PCA3	NCF4
PLCG1	AL512444.1	STUM
PLCG2	HAR1A	ITGA4
PLCG2	LINC02660	FKBP14
PLSCR1	LGALS17A	PRKD1
PLTP	PHF2P2	CPSF1
PLXNA1	AL008733.1	MSTN
PLXNA1	LINC01811	FAM50B
PLXNA2	CROCC2	GRAMD1B
PLXNA2	AC006150.1	TECRL
PLXNA3	AC016831.1	SLC17A1
PLXNA3	BX322234.1	CLEC7A
PLXNA4	AC018641.1	SCARB1
PLXNA4	LINC00323	CPNE1
PLXNB1	LINC00343	SPAG11A
PLXNB1	TEX41	SAC3D1
PLXNB2	C13orf42	MST1R
PLXNB2	LTA	LINC00184
PLXNB3	AL136988.2	C8orf88
PLXNB3	C14orf132	CRAMP1
PLXNC1	LINC01630	P2RY14
PLXNC1	LBX1-AS1	DHDH
PLXND1	WDR11-AS1	PMP2
PLXND1	TRGC2	APCDD1
PMCH	SPANXB1	TSPAN11
PML	MTND5P25	CISD3
PMP2	AC099066.2	FOXP4-AS1
PNOC	AL592301.1	STYK1
POMC	TP73-AS3	SMAD9
PPARA	WASF1P1	UNC5B
PPARD	HNRNPA1P14	COL6A1
PPARG	LINC00355	ZNF793-AS1
PPARG	SNAP25-AS1	NRG4
PPBP	LINC01655	C1QTNF6
PPBP	LINC01429	ADSS
PPBP	AL160408.1	GNAL
PPBPP1	AL357140.2	LINC01521
PPBPP1	HNRNPA1P21	IFNB1
PPBPP2	AL139156.2	ANXA13
PPIA	LNC-LBCS	C22orf46
PPP3CA	LINC01713	NGB
PPP3CA	MIR4432HG	LOC100288966
PPP3CA	HOTAIR	ARNTL2-AS1
PPP3CB	AC008781.1	GIMAP4
PPP3CB	AL162384.1	SMKR1
PPP3CB	GABRG3-AS1	RNF44
PPP3CC	LINC00954	PALLD
PPP3CC	AL121985.1	PRKCQ-AS1
PPP3CC	HOMER2P1	TPGS1
PPP3R1	MTND1P9	LINC02363
PPP3R1	AL450992.1	NLGN4X
PPP3R1	AL714022.1	EFEMP1
PPP3R2	ANKRD20A8P	FAM110D
PPP3R2	AL358473.1	PSCA
PPP3R2	LINC00200	LINC01198
PPP4C	ORM1	OSGIN1
PPY	GK-IT1	ZNF367
PRDX1	MTCO2P12	CHFR
PRDX2	LINC00452	KIF2B
PRF1	HLA-DRB6	SLFN12
PRKCA	AL512625.2	ACTR3C
PRKCB	LINC01204	ARL4C
PRKCB	MTATP8P2	FOXRED2
PRKCG	MYOSLID	TOGARAM2
PRKCQ	ITGB1-DT	IGSF22
PRL	LYPD9P	CBX8
PRLH	CXCR2P1	NCOA5
PRLHR	CASC20	KANSL1L
PRLR	PDE11A-AS1	DAPK1
PROC	TFAP2A-AS1	ESPN
PROCR	AP001042.2	HIST1H2BO
PROK1	STK24P1	TNFSF15
PROK2	HSPB1P2	LYVE1
PROK2	NFE4	TNFRSF1B
PRTN3	LINC02525	OTOP2
PSMB8	BANF1P2	TNF
PSMC1	HMGN2P3	CERS6
PSMC2	AC004160.1	NDRG3
PSMC3	FAM41C	ABHD4
PSMC4	LINC00595	HHEX
PSMC5	LINC01036	TMEM263
PSMC6	LINC02580	EID1
PSMD1	AC104461.1	EMC9
PSMD10	YY1P1	TPTEP1
PSMD11	AC105935.2	HGD
PSMD13	FBXW4P1	UBR5-AS1
PSMD14	AP001187.1	PDE2A
PSMD2	OCLNP1	RTBDN
PSMD3	LINC00486	DBI
PSMD4	AL359976.1	EVC2
PSMD5	AL121672.1	RASGRP3
PSMD6	LINC01508	EPHB2
PSMD7	LNCAROD	EREG
PSMD8	HAR1B	IGSF6
PSME1	HNRNPA1P25	ST3GAL6
PSME1	PLSCR5	ARID3A
PSME2	ITPR1-DT	LRP5L
PSME2	APCDD1L-DT	DOCK3
PSME3	AC106799.1	CASC1
PSPN	AL355516.1	AXL
PTAFR	HLA-DPA1	DUSP18
PTAFR	LINC01750	WDR35
PTGDR	AC024937.2	NAP1L5
PTGDR	PTMAP4	SCML2
PTGDR2	LINC02015	COPZ2
PTGDR2	DLG3-AS1	AIFM3
PTGDS	AL033397.1	LINC01874
PTGDS	LINC00899	ZNF829
PTGER1	EMBP1	CYP51A1-AS1
PTGER2	Z93403.1	LINC00967
PTGER3	LINC01611	FAM43B
PTGER4	MTND5P15	KLHL10
PTGFR	PSG1	SRGAP3
PTGS2	AC005537.1	SLC16A7
PTH	SILC1	LRRC69
PTH1R	AP001057.1	TSPO2
PTH2	LINC00867	DSN1
PTH2R	MTND4P24	LOC728392
PTHLH	BTF3L4P1	PYGM
PTK2	MXRA7P1	IGSF8
PTK2B	AC015712.1	SLAMF8
PTK2B	LINC02802	FCMR
PTN	AL109809.1	CYP7B1
PTPN11	HLA-DQB2	SLC43A1
PTPN6	CFTR-AS1	KCNT1
PTPN6	IGKV1D-35	COL19A1
PTPN6	AC002480.1	ITGA11
PTPRC	AL355916.1	LRRC4C
PTX3	BMS1P22	MATN2
PYY	ITGA6-AS1	ATP7B
QRFP	DUX4L50	ZNF572
R3HDML	AC003986.2	DPYSL3
RABEP1	LINC01700	ZNF587
RABEP2	AL450344.3	KCND3
RAC1	PLCE1-AS2	FBN1
RAC1	AC002480.2	PPBP
RAC2	LINC00327	AMACR
RAC2	AC243772.2	WDR43
RAC3	ERVH48-1	IGDCC4
RAC3	CCDC144NL-AS1	CD200R1
RAET1E	EEF1A1P26	LOC101928278
RAET1G	RNF224	PRRG2
RAET1L	AC007743.1	CCL11
RAF1	AL157944.1	MEDAG
RARA	TMEM18-DT	LHCGR
RARB	AL117382.2	LOC100506235
RARG	MTND4P20	KCNJ8
RASGRP1	UICLM	AMOTL1
RASGRP3	ST6GALNAC4P1	PAAF1
RBP1	LINC01518	PROSER1
RBP2	LINC00460	PHOSPHO2
RBP4	AL391845.2	NKAIN2
RBP5	SHROOM3-AS1	LINC02273
RBP7	RPL10P9	FBXO32
REG1A	LINC01694	ARFGAP3
REG3G	AC000111.1	APBB1IP
RELA	AC016683.1	ADAMTS17
RELA	TMEM229A	SYNPO2
RELA	AC116366.1	ADAMTS14
RELB	AL592546.2	RAB27A
RETN	CCDC188	CCDC138
RETNLB	HRAT17	LGALS14
RFX5	LNCTAM34A	TGFB1I1
RFXANK	AC060834.2	DTNA
RFXAP	TUBB8P11	ST3GAL1
RHOA	LINC01287	FLNA
RLN1	LINC01239	LOC100996455
RLN2	AL441963.1	BMX
RLN3	AL390783.1	HVCN1
RN7SL1	LINC00330	ADM5
RNASE2	DSCAM-AS1	PDZD8
RNASE2	KRT8P17	ACLY
RNASE2	DANT2	STK24-AS1
RNASE3	MTND4LP13	TFEC
RNASE7	DPY19L2P4	CASP4
RNASEL	CASP4LP	CA5A
ROBO1	AGAP1-IT1	COL3A1
ROBO1	LINC01871	POU3F2
ROBO2	GNAS-AS1	MAMDC2
ROBO2	LINC00494	ASH1L-AS1
ROBO3	RNF148	DAPK2
ROBO3	ANKRD34C	F2RL1
ROBO3	PHACTR2-AS1	DUSP16
RORA	ZNRF3-IT1	MKRN7P
RORB	BHLHE40-AS1	KCNT2
RORC	LINC01564	CCL20
RSAD2	LINC01553	FST
RXFP1	PNMA6A	ITIH3
RXFP2	AL031283.2	MCM7
RXFP3	LINC01643	MAP3K6
RXFP3	AL356108.1	CELF5
RXRA	AC119744.1	GRID1-AS1
RXRB	GRM8-AS1	NOG
RXRG	AL359313.1	TAT
S100A1	VLDLR-AS1	C1QTNF7
S100A10	AL589986.2	LY6G6E
S100A11	AC003092.1	ZNF702P
S100A12	AC012513.2	CDH16
S100A13	LINC02195	FGF17
S100A14	AC008080.4	LOC100130331
S100A16	RNF217-AS1	FGL2
S100A2	ZNF853	CD1D
S100A3	AC007750.1	KDM4C
S100A5	LINC02827	MAVS
S100A6	AL137789.1	SMG1P5
S100A6	LINC01141	MCPH1-AS1
S100A7	AL354794.2	PEG3
S100A7A	WASF3-AS1	KRT6A
S100A7L2	BX276092.7	ZNF674-AS1
S100A8	SRRM1P3	EGR2
S100A9	UNQ6494	ASIC1
S100B	PRSS56	ETV1
S100G	LINC01522	NLRP5
S100P	CECR7	ODC1
S100Z	RGL2	TTBK1
S1PR1	UNC5B-AS1	CIB4
S1PR2	IGKV1OR10-1	MYO1D
SAA1	LINC01115	TBX18
SAA1	AL109615.3	RAC2
SAA2	DCTN1-AS1	ANXA5
SAA2	NFYAP1	BGN
SBDS	LINC02570	FGD5
SBDS	NFIA-AS2	IGSF21
SCG2	AC000111.2	MMRN2
SCGB3A1	FLG-AS1	PDZRN3
SCT	OR2I1P	SDK1
SCTR	PSME2P1	NBL1
SDC1	ZDHHC4P1	TSPAN2
SDC2	CEACAMP6	FGF7
SDC3	ABCA17P	DWORF
SDC4	LINC01410	ACSL1
SECTM1	AL121904.1	C3orf30
SEM1	MAP3K20-AS1	KATNAL2
SEMA3A	AC008753.1	MPDZ
SEMA3A	PHF5GP	WNT2
SEMA3B	SNORA13	MPP6
SEMA3B	SNORA47	PATL2
SEMA3C	SNORD13	SGCD
SEMA3C	LINC01119	CRB1
SEMA3D	PCDHA13	RBM39
SEMA3D	APOBEC3G	CREB3L4
SEMA3E	PSMB9	ZBTB6
SEMA3E	RPSAP12	ITGB7
SEMA3F	AC132825.1	CR1
SEMA3F	RN7SL263P	CCDC26
SEMA3G	PCDHGC3	TEKT5
SEMA3G	ZNF542P	COBL
SEMA4A	KIR3DL2	PUS10
SEMA4A	LINC00973	GPX7
SEMA4B	L1TD1	OIT3
SEMA4B	AQP1	MAP6
SEMA4C	MME-AS1	OSR2
SEMA4C	IGKV1-8	USP18
SEMA4D	PCDHGC5	LCMT1-AS2
SEMA4D	CEACAMP10	JCAD
SEMA4F	RPL7P41	TOLLIP-AS1
SEMA4F	AC008379.1	LOC101928283
SEMA4G	AC018475.1	PLLP
SEMA4G	AC099542.1	SPRR3
[truncated: 600 more rows]
